# Supplementary material for: Faunistic updates on Greek ants: First record of Strumigenys membranifera (Emery, 1869) from Crete and Strumigenys baudueri (Emery, 1875) from Andros
Source: Biodivers Data J. 2026 May 12;14:e183362. doi: 10.3897/BDJ.14.e183362 (PMC13187850; doi:10.3897/BDJ.14.e183362)
Supplement: XML Treatment for Strumigenys baudueri [file BDJ.14.e183362-treatment2.xml]

<!DOCTYPE tp:taxon-treatment
  PUBLIC "-//TaxonX//DTD Taxonomic Treatment Publishing DTD v0 20100105//EN" "tax-treatment-NSO.dtd">
<tp:taxon-treatment xmlns:tp="http://www.plazi.org/taxpub"><tp:treatment-meta><mixed-citation publication-type="journal"><person-group><name><surname>Loulakis</surname><given-names>Antonios</given-names></name><name><surname>Georgiadis</surname><given-names>Christos</given-names></name><name><surname>Kollaros</surname><given-names>Dimitrios</given-names></name><name><surname>Demetriou</surname><given-names>Jakovos</given-names></name><name><surname>Chasourakis</surname><given-names>Ioannis</given-names></name><name><surname>Zografakis</surname><given-names>Ioannis</given-names></name><name><surname>Kabourakis</surname><given-names>Emmanouil</given-names></name></person-group><article-title>Faunistic updates on Greek ants: First record of <italic><tp:taxon-name><tp:taxon-name-part taxon-name-part-type="genus" reg="Strumigenys">Strumigenys</tp:taxon-name-part> <tp:taxon-name-part taxon-name-part-type="species" reg="membranifera">membranifera</tp:taxon-name-part></tp:taxon-name></italic> (Emery, 1869) from Crete and <italic><tp:taxon-name><tp:taxon-name-part taxon-name-part-type="genus" reg="Strumigenys">Strumigenys</tp:taxon-name-part> <tp:taxon-name-part taxon-name-part-type="species" reg="baudueri">baudueri</tp:taxon-name-part></tp:taxon-name></italic> (Emery, 1875) from Andros</article-title><source>Biodivers Data J</source><day>12</day><month>05</month><year>2026</year><volume>14</volume><pub-id pub-id-type="doi">10.3897/BDJ.14.e183362</pub-id></mixed-citation></tp:treatment-meta><tp:nomenclature><tp:taxon-name><object-id xmlns:xlink="http://www.w3.org/1999/xlink" content-type="arpha" xlink:type="simple">61E70B66-AF31-5EBA-8B92-5D72E70E56CE</object-id><tp:taxon-name-part taxon-name-part-type="genus">Strumigenys</tp:taxon-name-part> <tp:taxon-name-part taxon-name-part-type="species">baudueri</tp:taxon-name-part></tp:taxon-name><tp:taxon-authority>Emery, 1875</tp:taxon-authority></tp:nomenclature><tp:treatment-sec sec-type="materials"><title>Materials</title><list list-type="alpha-lower" list-content="occurrences"><list-item><p><bold>Type status:</bold> <named-content xmlns:xlink="http://www.w3.org/1999/xlink" content-type="dwc:typeStatus" xlink:type="simple">Other material</named-content>. <bold>Occurrence:</bold> recordedBy: <named-content xmlns:xlink="http://www.w3.org/1999/xlink" content-type="dwc:recordedBy" xlink:type="simple">Kakiopoulos, Georgios</named-content>; individualCount: <named-content xmlns:xlink="http://www.w3.org/1999/xlink" content-type="dwc:individualCount" xlink:type="simple">2</named-content>; sex: <named-content xmlns:xlink="http://www.w3.org/1999/xlink" content-type="dwc:sex" xlink:type="simple">female</named-content>; lifeStage: <named-content xmlns:xlink="http://www.w3.org/1999/xlink" content-type="dwc:lifeStage" xlink:type="simple">worker</named-content>; occurrenceID: <named-content xmlns:xlink="http://www.w3.org/1999/xlink" content-type="dwc:occurrenceID" xlink:type="simple">56A5A1C8-5780-5961-BDFE-EB5E1AEB9879</named-content>; <bold>Taxon:</bold> scientificName: <named-content xmlns:xlink="http://www.w3.org/1999/xlink" content-type="dwc:scientificName" xlink:type="simple"><italic><tp:taxon-name><tp:taxon-name-part taxon-name-part-type="genus" reg="Strumigenys">Strumigenys</tp:taxon-name-part> <tp:taxon-name-part taxon-name-part-type="species" reg="baudueri">baudueri</tp:taxon-name-part></tp:taxon-name></italic></named-content>; genus: <named-content xmlns:xlink="http://www.w3.org/1999/xlink" content-type="dwc:genus" xlink:type="simple"><tp:taxon-name><tp:taxon-name-part taxon-name-part-type="genus">Strumigenys</tp:taxon-name-part></tp:taxon-name></named-content>; specificEpithet: <named-content xmlns:xlink="http://www.w3.org/1999/xlink" content-type="dwc:specificEpithet" xlink:type="simple"><tp:taxon-name><tp:taxon-name-part taxon-name-part-type="genus" reg="Strumigenys"/><tp:taxon-name-part taxon-name-part-type="species" reg="baudueri">baudueri</tp:taxon-name-part></tp:taxon-name></named-content>; scientificNameAuthorship: <named-content xmlns:xlink="http://www.w3.org/1999/xlink" content-type="dwc:scientificNameAuthorship" xlink:type="simple">Emery, 1875</named-content>; <bold>Location:</bold> country: <named-content xmlns:xlink="http://www.w3.org/1999/xlink" content-type="dwc:country" xlink:type="simple">Greece</named-content>; stateProvince: <named-content xmlns:xlink="http://www.w3.org/1999/xlink" content-type="dwc:stateProvince" xlink:type="simple">Central Aegean Islands</named-content>; locality: <named-content xmlns:xlink="http://www.w3.org/1999/xlink" content-type="dwc:locality" xlink:type="simple">Andros, Vitali</named-content>; verbatimElevation: <named-content xmlns:xlink="http://www.w3.org/1999/xlink" content-type="dwc:verbatimElevation" xlink:type="simple">180 m</named-content>; verbatimCoordinates: <named-content xmlns:xlink="http://www.w3.org/1999/xlink" content-type="dwc:verbatimCoordinates" xlink:type="simple"><named-content content-type="dwc:verbatimCoordinates" xlink:type="simple">37°55'45.5"N 24°48'03.2"E</named-content></named-content>; decimalLatitude: <named-content xmlns:xlink="http://www.w3.org/1999/xlink" content-type="dwc:decimalLatitude" xlink:type="simple">37.9293</named-content>; decimalLongitude: <named-content xmlns:xlink="http://www.w3.org/1999/xlink" content-type="dwc:decimalLongitude" xlink:type="simple">24.8009</named-content>; <bold>Event:</bold> samplingProtocol: <named-content xmlns:xlink="http://www.w3.org/1999/xlink" content-type="dwc:samplingProtocol" xlink:type="simple">leaf litter</named-content>; eventDate: <named-content xmlns:xlink="http://www.w3.org/1999/xlink" content-type="dwc:eventDate" xlink:type="simple">11/14/2016</named-content></p></list-item></list></tp:treatment-sec><tp:treatment-sec sec-type="Distribution"><title>Distribution</title><p><italic><tp:taxon-name><tp:taxon-name-part taxon-name-part-type="genus" reg="Strumigenys">Strumigenys</tp:taxon-name-part> <tp:taxon-name-part taxon-name-part-type="species" reg="baudueri">baudueri</tp:taxon-name-part></tp:taxon-name></italic> has been recorded in Greece from Epirus and Sterea Ellas (Bolton 2000, as <italic><tp:taxon-name><tp:taxon-name-part taxon-name-part-type="genus" reg="Pyramica">Pyramica</tp:taxon-name-part> <tp:taxon-name-part taxon-name-part-type="species" reg="baudueri">baudueri</tp:taxon-name-part></tp:taxon-name></italic>). Outside Greece, the species is distributed across Europe and the Mediterranean Basin, including Algeria, Armenia, Bulgaria, Croatia, France (mainland), Hungary, Italy (mainland, Sardinia, Sicily), Malta, Morocco, Serbia, Spain (mainland), Switzerland, Tunisia and Türkiye (<xref ref-type="bibr" rid="B13783224">Borowiec and Salata 2025</xref>).</p></tp:treatment-sec><tp:treatment-sec sec-type="Notes"><title>Notes</title><p>Additionally, two more specimen records of <italic><tp:taxon-name><tp:taxon-name-part taxon-name-part-type="genus" reg="Strumigenys">S.</tp:taxon-name-part> <tp:taxon-name-part taxon-name-part-type="species" reg="baudueri">baudueri</tp:taxon-name-part></tp:taxon-name></italic> are reported for the first time from insular Greece (Fig. <xref ref-type="fig" rid="F13784562">4</xref>); specifically, from the island of Andros (Cyclades). These specimens are deposited at the Zoology Museum of the University of Athens (ZMUA).</p></tp:treatment-sec><tp:treatment-sec><!--Section generated to contain objects referenced in tp:taxon-treatment.--><fig id="F13784562" position="float" orientation="portrait"><object-id xmlns:xlink="http://www.w3.org/1999/xlink" content-type="arpha" xlink:type="simple">D8D3683C-577B-5CAB-A08F-B9903E337786</object-id><object-id xmlns:xlink="http://www.w3.org/1999/xlink" content-type="doi" xlink:type="simple">10.3897/BDJ.14.e183362.figure2</object-id><label>Figure 4.</label><caption><p><italic><tp:taxon-name><tp:taxon-name-part taxon-name-part-type="genus" reg="Strumigenys">Strumigenys</tp:taxon-name-part> <tp:taxon-name-part taxon-name-part-type="species" reg="baudueri">baudueri</tp:taxon-name-part></tp:taxon-name></italic> worker. Upper left: Dorsal view, lower left: Lateral view, Lower right: Head view. Upper right: specimen labels with metadata.</p></caption><graphic xmlns:xlink="http://www.w3.org/1999/xlink" xlink:href="bdj-14-e183362-g004.png" position="float" id="oo_1498233.PNG" orientation="portrait" xlink:type="simple"><uri content-type="original_file" xlink:type="simple">https://binary.pensoft.net/fig/1498233</uri></graphic></fig></tp:treatment-sec><ref-list><ref id="B13783224"><element-citation xmlns:xlink="http://www.w3.org/1999/xlink" publication-type="chapter" xlink:type="simple"><person-group person-group-type="author"><name name-style="western"><surname>Borowiec</surname><given-names>L</given-names></name><name name-style="western"><surname>Salata</surname><given-names>S</given-names></name></person-group><year>2025</year><chapter-title>Review of the subfamily Myrmicinae except the genera <italic>Temnothorax</italic> and <italic>Tetramorium</italic>.</chapter-title><person-group person-group-type="editor"><name name-style="western"><surname>Borowiec</surname><given-names>L</given-names></name><name name-style="western"><surname>Salata</surname><given-names>S</given-names></name></person-group><source>A monographic review of ants of Greece (<tp:taxon-name><tp:taxon-name-part taxon-name-part-type="order">Hymenoptera</tp:taxon-name-part></tp:taxon-name>: <tp:taxon-name><tp:taxon-name-part taxon-name-part-type="family">Formicidae</tp:taxon-name-part></tp:taxon-name>)</source><volume>Vol. 2</volume><publisher-name>Natural History Monographs of the Upper Silesian Museum, Bytom</publisher-name><size units="page">1-476</size></element-citation></ref></ref-list></tp:taxon-treatment>
